# Supplementary material for: Acclimation Time Enhances Adaptation of Heterotrophic Nitrifying-Aerobic Denitrifying Microflora to Linear Anionic Surfactant Stress
Source: Microorganisms. 2025 Apr 29;13(5):1031. doi: 10.3390/microorganisms13051031 (PMC12114585; doi:10.3390/microorganisms13051031)
Supplement: Supplementary file 1 [file microorganisms-13-01031-s001.zip]

Archive with 1 entries (1 files):
- microorganisms-3565700-supplementary.pdf
